# Supplementary material for: Lipids associated with plant-bacteria interaction identified using a metabolomics approach in an Arabidopsis thaliana model
Source: PeerJ. 2022 Apr 27;10:e13293. doi: 10.7717/peerj.13293 (PMC9055996; doi:10.7717/peerj.13293)
Supplement: Supplemental Information 3 [file peerj-10-13293-s003.zip]

Archive with 12 entries (12 files):
- AAPT.txt
- AAPTand DGAT.pcrd
- bacterial numbers.xlsx
- CCT and GPAT.pcrd
- CCT.txt
- GPAT.txt
- PECT.pcrd
- PECT.txt
- PR1.pcrd
- PR1.txt
- PR5-WZ.pcrd
- PR5.txt
