# Supplementary material for: Lipids associated with plant-bacteria interaction identified using a metabolomics approach in an Arabidopsis thaliana model
Source: PeerJ. 2022 Apr 27;10:e13293. doi: 10.7717/peerj.13293 (PMC9055996; doi:10.7717/peerj.13293)
Supplement: Supplemental Information 3 [file peerj-10-13293-s003.zip › AAPT.txt]

A07	SYBR	AAPT	Unkn	ll-v	23.71
A08	SYBR	AAPT	Unkn	ll-ck	23.91
A09	SYBR	AAPT	Unkn	sl-v	24.24
A10	SYBR	AAPT	Unkn	sl-ck	22.26
A11	SYBR	AAPT	Unkn	sl-a	23.90
A12	SYBR	AAPT	Unkn	ll-a	23.77
B07	SYBR	AAPT	Unkn	ll-v	23.30
B08	SYBR	AAPT	Unkn	ll-ck	23.89
B09	SYBR	AAPT	Unkn	sl-v	24.16
B10	SYBR	AAPT	Unkn	sl-ck	22.14
B11	SYBR	AAPT	Unkn	sl-a	23.79
B12	SYBR	AAPT	Unkn	ll-a	23.50
C07	SYBR	AAPT	Unkn	ll-v	23.09
C08	SYBR	AAPT	Unkn	ll-ck	23.86
C09	SYBR	AAPT	Unkn	sl-v	23.97
C10	SYBR	AAPT	Unkn	sl-ck	22.02
C11	SYBR	AAPT	Unkn	sl-a	23.64
C12	SYBR	AAPT	Unkn	ll-a	23.28
D07	SYBR	Actin	Unkn	ll-v	19.25
D08	SYBR	Actin	Unkn	ll-ck	19.66
D09	SYBR	Actin	Unkn	sl-v	19.74
D10	SYBR	Actin	Unkn	sl-ck	18.03
D11	SYBR	Actin	Unkn	sl-a	19.34
D12	SYBR	Actin	Unkn	ll-a	19.17
E07	SYBR	Actin	Unkn	ll-v	19.08
E08	SYBR	Actin	Unkn	ll-ck	19.50
E09	SYBR	Actin	Unkn	sl-v	19.66
E10	SYBR	Actin	Unkn	sl-ck	17.95
E11	SYBR	Actin	Unkn	sl-a	19.57
E12	SYBR	Actin	Unkn	ll-a	19.42
F07	SYBR	Actin	Unkn	ll-v	19.18
F08	SYBR	Actin	Unkn	ll-ck	19.78
F09	SYBR	Actin	Unkn	sl-v	19.62
F10	SYBR	Actin	Unkn	sl-ck	17.84
F11	SYBR	Actin	Unkn	sl-a	19.44
F12	SYBR	Actin	Unkn	ll-a	19.22
