# Supplementary material for: Lipids associated with plant-bacteria interaction identified using a metabolomics approach in an Arabidopsis thaliana model
Source: PeerJ. 2022 Apr 27;10:e13293. doi: 10.7717/peerj.13293 (PMC9055996; doi:10.7717/peerj.13293)
Supplement: Supplemental Information 3 [file peerj-10-13293-s003.zip › bacterial numbers.xlsx]

## Sheet: Sheet1
	(cfu ml-1 per leaf disc)
CK	3311310	1380380	2089300
Vir	16218	38010	20410
Avr	5011	6310	13490
