# Supplementary material for: Lipids associated with plant-bacteria interaction identified using a metabolomics approach in an Arabidopsis thaliana model
Source: PeerJ. 2022 Apr 27;10:e13293. doi: 10.7717/peerj.13293 (PMC9055996; doi:10.7717/peerj.13293)
Supplement: Supplemental Information 3 [file peerj-10-13293-s003.zip › CCT.txt]

A07	SYBR	CCT	Unkn	ll-v	23.97
A08	SYBR	CCT	Unkn	ll-ck	23.55
A09	SYBR	CCT	Unkn	sl-v	25.52
A10	SYBR	CCT	Unkn	sl-ck	23.29
A11	SYBR	CCT	Unkn	sl-a	24.62
A12	SYBR	CCT	Unkn	ll-a	24.31
B07	SYBR	CCT	Unkn	ll-v	23.73
B08	SYBR	CCT	Unkn	ll-ck	23.45
B09	SYBR	CCT	Unkn	sl-v	25.30
B10	SYBR	CCT	Unkn	sl-ck	23.18
B11	SYBR	CCT	Unkn	sl-a	24.44
B12	SYBR	CCT	Unkn	ll-a	24.48
C07	SYBR	CCT	Unkn	ll-v	23.67
C08	SYBR	CCT	Unkn	ll-ck	23.43
C09	SYBR	CCT	Unkn	sl-v	25.22
C10	SYBR	CCT	Unkn	sl-ck	23.11
C11	SYBR	CCT	Unkn	sl-a	24.22
C12	SYBR	CCT	Unkn	ll-a	24.16
D07	SYBR	Actin	Unkn	ll-v	19.78
D08	SYBR	Actin	Unkn	ll-ck	19.17
D09	SYBR	Actin	Unkn	sl-v	21.04
D10	SYBR	Actin	Unkn	sl-ck	18.87
D11	SYBR	Actin	Unkn	sl-a	20.03
D12	SYBR	Actin	Unkn	ll-a	19.97
E07	SYBR	Actin	Unkn	ll-v	19.67
E08	SYBR	Actin	Unkn	ll-ck	19.02
E09	SYBR	Actin	Unkn	sl-v	21.43
E10	SYBR	Actin	Unkn	sl-ck	18.92
E11	SYBR	Actin	Unkn	sl-a	20.01
E12	SYBR	Actin	Unkn	ll-a	19.91
F07	SYBR	Actin	Unkn	ll-v	19.74
F08	SYBR	Actin	Unkn	ll-ck	19.01
F09	SYBR	Actin	Unkn	sl-v	20.97
F10	SYBR	Actin	Unkn	sl-ck	19.05
F11	SYBR	Actin	Unkn	sl-a	20.05
F12	SYBR	Actin	Unkn	ll-a	19.93
