# Supplementary material for: Lipids associated with plant-bacteria interaction identified using a metabolomics approach in an Arabidopsis thaliana model
Source: PeerJ. 2022 Apr 27;10:e13293. doi: 10.7717/peerj.13293 (PMC9055996; doi:10.7717/peerj.13293)
Supplement: Supplemental Information 3 [file peerj-10-13293-s003.zip › GPAT.txt]

A01	SYBR	GPAT	Unkn	ll-v	26.07
A02	SYBR	GPAT	Unkn	ll-ck	27.59
A03	SYBR	GPAT	Unkn	sl-v	29.07
A04	SYBR	GPAT	Unkn	sl-ck	27.18
A05	SYBR	GPAT	Unkn	sl-a	28.78
A06	SYBR	GPAT	Unkn	ll-a	27.36
B01	SYBR	GPAT	Unkn	ll-v	26.04
B02	SYBR	GPAT	Unkn	ll-ck	28.15
B03	SYBR	GPAT	Unkn	sl-v	28.47
B04	SYBR	GPAT	Unkn	sl-ck	27.02
B05	SYBR	GPAT	Unkn	sl-a	28.69
B06	SYBR	GPAT	Unkn	ll-a	27.36
C01	SYBR	GPAT	Unkn	ll-v	25.92
C02	SYBR	GPAT	Unkn	ll-ck	27.44
C03	SYBR	GPAT	Unkn	sl-v	28.52
C04	SYBR	GPAT	Unkn	sl-ck	27.05
C05	SYBR	GPAT	Unkn	sl-a	28.63
C06	SYBR	GPAT	Unkn	ll-a	27.23
D01	SYBR	Actin	Unkn	ll-v	19.88
D02	SYBR	Actin	Unkn	ll-ck	19.58
D03	SYBR	Actin	Unkn	sl-v	21.04
D04	SYBR	Actin	Unkn	sl-ck	18.58
D05	SYBR	Actin	Unkn	sl-a	20.87
D06	SYBR	Actin	Unkn	ll-a	19.81
E01	SYBR	Actin	Unkn	ll-v	19.71
E02	SYBR	Actin	Unkn	ll-ck	19.39
E03	SYBR	Actin	Unkn	sl-v	21.00
E04	SYBR	Actin	Unkn	sl-ck	18.58
E05	SYBR	Actin	Unkn	sl-a	20.89
E06	SYBR	Actin	Unkn	ll-a	20.06
F01	SYBR	Actin	Unkn	ll-v	20.04
F02	SYBR	Actin	Unkn	ll-ck	19.50
F03	SYBR	Actin	Unkn	sl-v	21.08
F04	SYBR	Actin	Unkn	sl-ck	18.64
F05	SYBR	Actin	Unkn	sl-a	20.63
F06	SYBR	Actin	Unkn	ll-a	20.00
