# Supplementary material for: Lipids associated with plant-bacteria interaction identified using a metabolomics approach in an Arabidopsis thaliana model
Source: PeerJ. 2022 Apr 27;10:e13293. doi: 10.7717/peerj.13293 (PMC9055996; doi:10.7717/peerj.13293)
Supplement: Supplemental Information 3 [file peerj-10-13293-s003.zip › PECT.txt]

A01	SYBR	PECT	Unkn	ll-v	24.02
A02	SYBR	PECT	Unkn	ll-ck	23.32
A03	SYBR	PECT	Unkn	sl-v	25.07
A04	SYBR	PECT	Unkn	sl-ck	23.01
A05	SYBR	PECT	Unkn	sl-a	24.82
A06	SYBR	PECT	Unkn	ll-a	24.09
B01	SYBR	PECT	Unkn	ll-v	23.85
B02	SYBR	PECT	Unkn	ll-ck	23.18
B03	SYBR	PECT	Unkn	sl-v	24.81
B04	SYBR	PECT	Unkn	sl-ck	22.82
B05	SYBR	PECT	Unkn	sl-a	24.89
B06	SYBR	PECT	Unkn	ll-a	23.84
C01	SYBR	PECT	Unkn	ll-v	23.74
C02	SYBR	PECT	Unkn	ll-ck	23.11
C03	SYBR	PECT	Unkn	sl-v	24.82
C04	SYBR	PECT	Unkn	sl-ck	22.69
C05	SYBR	PECT	Unkn	sl-a	24.59
C06	SYBR	PECT	Unkn	ll-a	23.79
D01	SYBR	Actin	Unkn	ll-v	19.78
D02	SYBR	Actin	Unkn	ll-ck	19.23
D03	SYBR	Actin	Unkn	sl-v	20.73
D04	SYBR	Actin	Unkn	sl-ck	18.66
D05	SYBR	Actin	Unkn	sl-a	20.76
D06	SYBR	Actin	Unkn	ll-a	20.03
E01	SYBR	Actin	Unkn	ll-v	19.58
E02	SYBR	Actin	Unkn	ll-ck	19.06
E03	SYBR	Actin	Unkn	sl-v	20.87
E04	SYBR	Actin	Unkn	sl-ck	18.62
E05	SYBR	Actin	Unkn	sl-a	20.68
E06	SYBR	Actin	Unkn	ll-a	20.01
F01	SYBR	Actin	Unkn	ll-v	19.56
F02	SYBR	Actin	Unkn	ll-ck	19.28
F03	SYBR	Actin	Unkn	sl-v	20.69
F04	SYBR	Actin	Unkn	sl-ck	18.41
F05	SYBR	Actin	Unkn	sl-a	20.75
F06	SYBR	Actin	Unkn	ll-a	20.01
