# Supplementary material for: Lipids associated with plant-bacteria interaction identified using a metabolomics approach in an Arabidopsis thaliana model
Source: PeerJ. 2022 Apr 27;10:e13293. doi: 10.7717/peerj.13293 (PMC9055996; doi:10.7717/peerj.13293)
Supplement: Supplemental Information 3 [file peerj-10-13293-s003.zip › PR1.txt]

A01	SYBR	PR1	Unkn	SL-CK	21.23
A02	SYBR	PR1	Unkn	SL-V	19.21
A03	SYBR	PR1	Unkn	SL-A	19.57
B01	SYBR	PR1	Unkn	SL-CK	20.85
B02	SYBR	PR1	Unkn	SL-V	18.71
B03	SYBR	PR1	Unkn	SL-A	19.92
C01	SYBR	PR1	Unkn	SL-CK	20.91
C02	SYBR	PR1	Unkn	SL-V	18.94
C03	SYBR	PR1	Unkn	SL-A	19.86
D01	SYBR	Actin	Unkn	SL-CK	19.57
D02	SYBR	Actin	Unkn	SL-V	20.24
D03	SYBR	Actin	Unkn	SL-A	20.68
E01	SYBR	Actin	Unkn	SL-CK	19.57
E02	SYBR	Actin	Unkn	SL-V	20.38
E03	SYBR	Actin	Unkn	SL-A	20.90
F01	SYBR	Actin	Unkn	SL-CK	19.50
F02	SYBR	Actin	Unkn	SL-V	20.39
F03	SYBR	Actin	Unkn	SL-A	20.64
