# Supplementary material for: Lipids associated with plant-bacteria interaction identified using a metabolomics approach in an Arabidopsis thaliana model
Source: PeerJ. 2022 Apr 27;10:e13293. doi: 10.7717/peerj.13293 (PMC9055996; doi:10.7717/peerj.13293)
Supplement: Supplemental Information 3 [file peerj-10-13293-s003.zip › PR5.txt]

A01	SYBR	PR5	Unkn	SL-CK	22.63
A02	SYBR	PR5	Unkn	SL-V	21.78
A03	SYBR	PR5	Unkn	SL-A	20.90
B01	SYBR	PR5	Unkn	SL-CK	21.15
B02	SYBR	PR5	Unkn	SL-V	21.41
B03	SYBR	PR5	Unkn	SL-A	20.45
C01	SYBR	PR5	Unkn	SL-CK	22.35
C02	SYBR	PR5	Unkn	SL-V	21.52
C03	SYBR	PR5	Unkn	SL-A	20.65
D01	SYBR	Actin	Unkn	SL-CK	20.63
D02	SYBR	Actin	Unkn	SL-V	23.03
D03	SYBR	Actin	Unkn	SL-A	21.30
E01	SYBR	Actin	Unkn	SL-CK	20.75
E02	SYBR	Actin	Unkn	SL-V	23.13
E03	SYBR	Actin	Unkn	SL-A	21.48
F01	SYBR	Actin	Unkn	SL-CK	20.54
F02	SYBR	Actin	Unkn	SL-V	23.05
F03	SYBR	Actin	Unkn	SL-A	21.27
